# Supplementary material for: Clinical Utility of Optical Genome Mapping and 523-Gene Next Generation Sequencing Panel for Comprehensive Evaluation of Myeloid Cancers
Source: Cancers (Basel). 2023 Jun 16;15(12):3214. doi: 10.3390/cancers15123214 (PMC10296552; doi:10.3390/cancers15123214)
Supplement: Supplementary file 1 [file cancers-15-03214-s001.zip]

Archive with 1 entries (1 files):
- cancers-2363777-supplementary.xlsx
